# Supplementary material for: Assessment of Potential Toxic Effects of Fungicide Fludioxonil on Human Cells and Aquatic Microorganisms
Source: Toxics. 2025 Apr 30;13(5):358. doi: 10.3390/toxics13050358 (PMC12116062; doi:10.3390/toxics13050358)
Supplement: Supplementary file 1 [file toxics-13-00358-s001.zip]

Archive with 1 entries (1 files):
- toxics-3532287-supplementary.pdf
